# Supplementary material for: Forkhead Box M1 positively regulates UBE2C and protects glioma cells from autophagic death
Source: Cell Cycle. 2017 Aug 2;16(18):1705–18. doi: 10.1080/15384101.2017.1356507 (PMC5602297; doi:10.1080/15384101.2017.1356507)
Supplement: Supplemental Files [file kccy-16-18-1356507-s001.zip]

Archive with 2 entries (2 files):
- Supplemental Table 2.docx
- Supplemental Table 1.docx
